# Supplementary material for: Bridging the climate mitigation gap with economy‐wide material productivity
Source: J Ind Ecol. 2018 Dec 5;23(4):918–31. doi: 10.1111/jiec.12831 (PMC13065607; doi:10.1111/jiec.12831)
Supplement: Supplementary file 1 — Supporting Information S1: This supporting information provides additional data regarding 1) embodied emissions by sector in 2013; 2) material productivity strategy assumptions and individual emissions savings results; 3) emissions projections with different levels of climate policy implementation compared to carbon targets; 4) mapping IPCC CO2 sectors to MRIO SIC sectors; 5) mapping BIES non‐CO2 sectors to MRIO SIC sectors; and 6) combined emissions savings from production and consumption (excluding double counting). [file 44498_2019_2304014_MOESM1_ESM.xlsx]

## Sheet: Cover Page
2018 Journal of Industrial Ecology – www.wileyonlinelibrary.com/journal/jie
SUPPORTING INFORMATION FOR:
Scott, K., J. Giesekam, J. Barrett and A. Owen. 2018. Bridging the climate mitigation gap with economy-wide material productivity. Journal of Industrial Ecology.
This supporting information provides additional data regarding 1) embodied emissions by sector in 2013; 2) material productivity strategy assumptions and individual emissions savings results; 3) emissions projections with different levels of climate policy implementation compared to carbon targets; 4) mapping IPCC CO2 sectors to MRIO SIC sectors; 5) mapping BIES non-CO2 sectors to MRIO SIC sector…
	Sheet	Title	Description
	A	2013 emissions	Embodied emissions by sector in 2013
	B	Strategies	Material productivity strategy assumptions and individual emissions savings results
	C	Government projections	Emissions projections with different levels of climate policy implementation compared to carbon targets
	D	Concordance CO2	Maps IPCC CO2 sectors to MRIO SIC sectors
	E	Concordance non-CO2	Maps BIES non-CO2 sectors to MRIO SIC sectors
	F	Total savings	Combined emissions savings from production and consumption (excluding double counting)

## Sheet: A
Contents
	UK GHG emissions in 2013 by source sector and embodied sector, Mt CO2e				Share of UK emissions in 2013 by source and embodied sector
		Source, 2013	Embodied, 2013			Source	Embodied
	Clothing and textiles	2.07915	4.7155		Clothing and textiles	0.00368362	0.00835656
	Food and beverages	52.9479	57.2942		Food and beverages	0.0938078	0.101534
	Packaging	6.8874	7.02439		Packaging	0.0122024	0.0124483
	Vehicles	1.3578	11.843		Vehicles	0.00240562	0.0209876
	Appliances	1.38946	8.3299		Appliances	0.00246171	0.0147618
	Buildings	12.781	41.171		Buildings	0.0226441	0.0729611
	Power and waste	179.53	113.787		Power and waste	0.318073	0.201647
	Primary industries	11.0355	4.73317		Primary industries	0.0195517	0.00838788
	Secondary industries	65.3596	43.5379		Secondary industries	0.115798	0.0771557
	Services	90.4537	131.385		Services	0.160257	0.232834
	Domestic	140.608	140.466		Domestic	0.249115	0.248926
	Total emissions	564.429	564.287		Total emissions	1	1

## Sheet: B
Contents		Cumulative savings in addition to the existing and full Climate Package pathways, MtCO2e
						Material saving	Adoption rate	Percentage of sector			Emissions saving from existing scenario		Emissions saving from reference scenario		Description	References
	Production or consumption	Sector			Strategy				Supplier(s)	Customer	CB 4	CB 5	CB 4	CB 5
	Production	Clothing & textiles	1	Low	Reduce supply chain waste through a 5% efficiency improvement in fibre and yarn production, dyeing and finishing sold to UK consumers	0.05	0.33		Textiles	Wearing apparel	0.0243568	0.0345055	0.022626	0.0320535	WRAP model a 5% and 30% reduction in all fibres across the clothing supply chain in their central (realistic) and ‘What if’ (optimistic) scenarios based on detailed bottom up study with stakeholder engagement.	WRAP (2012) Valuing our Clothes, The true cost of how we design use, and dispose of clothing the UK
	Production			Med.		0.15	0.66				0.150117	0.212666	0.138006	0.195509		WRAP 2017. Valuing Our Clothes: the cost of UK fashion. UK.
	Production			High		0.3	1				0.456063	0.646089	0.418705	0.593166
	Consumption	Clothing & textiles	2	Low	Dispose of less clothes and reuse more	0.05	0.33	0.92	Wearing apparel	Intermediate sectors, UK households and UK gov.	0.00960947	0.0136134	0.0112626	0.0159554	Almost the same amount of clothes are bought and disposed of each year. 14% of these are reused in the UK (the rest are reused overseas, recycled etc). Yet more than two thirds of UK consumers already buy second hand clothes and more are willing to buy second hand. WRAP model a 5% and 15% increase in reuse by UK households, and assume 60% of reuse displaces a new purchase. A 15% diversion of clot…	WRAP (2012) Valuing our Clothes, The true cost of how we design use, and dispose of clothing the UK;
	Consumption			Med.		0.15	0.66	0.92			0.0408253	0.0578358	0.0567695	0.0804234		WRAP 2017. Valuing Our Clothes: the cost of UK fashion. UK.
	Consumption			High		0.3	1	0.92			0.125034	0.177131	0.172623	0.244549
	Consumption	Clothing & textiles	3	Low	Dispose of less carpets and rugs and reuse more	0.05	0.33	0.48	Textiles (carpets, rugs, cushions and bedding)	Intermediate sectors, UK households and UK gov.	0.0490832	0.0695345	0.0451958	0.0640274	51% of textiles to households are carpet and rugs and bedding, with only 5% collected for reuse or recycling. Given the potential for re-use we apply the same landfill diversion rates for clothing: 5% and 15%.	WRAP 2012. Textiles flow and market development opportunities in the UK. UK.
	Consumption			Med.		0.15	0.66	0.48			0.197068	0.27918	0.186654	0.264426		DEFRA (2009) Maximising re-use and recycling of UK clothing and textiles;
	Consumption			High		0.3	1	0.48			0.585474	0.829421	0.554147	0.785042		WRAP (2013) Demonstrating the viability of collecting non-clothing textiles
	Consumption	Clothing & textiles	4	Low	Dispose of less clothes and recycle more	0.05	0.33	0.9	Wearing apparel	Intermediate sectors, UK households and UK gov.	0.00544326	0.00771129	0.00853611	0.0120928	0% and 14.5% clothes disposed of by households are currently recycled in closed and open loops respectively according to WRAP. WRAP model a 5% and 10% increase in both open and closed loop recycling on a 1:1 direct replacement basis in the central and what if scenario. We model a 5, 10 and 20% increase in closed loop recycling from all clothes.	WRAP (2012) Valuing our Clothes, The true cost of how we design use, and dispose of clothing the UK;
	Consumption			Med.		0.1	0.66	0.9			0.0241838	0.0342604	0.0355137	0.0503111		WRAP 2017. Valuing Our Clothes: the cost of UK fashion. UK.
	Consumption			High		0.2	1	0.9			0.0748105	0.105982	0.108429	0.153608
	Consumption	Clothing & textiles	5	Low	Use clothes and leather products (shoes, luggage etc.) for longer	0.1	0.33		Wearing apparel and leather products	Intermediate sectors, UK households and UK gov.	0.0694105	0.0983316	0.0636853	0.0902208	The estimated average lifetime for a garment of clothing is just under two years and three months. On average 30% of clothes in a wardrobe have not been used in over a year. We adopt WRAP’s suggestions of extending the average lifetime of clothes by 3 months and 9 months, equating to a 10 and 33% reduction in intermediate and household purchases from the clothing sector. We explore a 50% increase…	WRAP (2012) Valuing our Clothes, The true cost of how we design use, and dispose of clothing the UK;
	Consumption			Med.		0.33	0.66				0.453947	0.643092	0.414916	0.587797		WRAP 2017. Valuing Our Clothes: the cost of UK fashion. UK.
	Consumption			High		0.5	1				1.01536	1.43842	0.927411	1.31383
	Consumption	Clothing & textiles	6	Low	Dispose of less carpets and rugs and recycle more	0.05	0.33	0.44	Textiles (carpets, rugs, cushions and bedding)	Intermediate sectors, UK households and UK gov.	0.0291613	0.0413118	0.0278978	0.0395219	51% of textiles to households are carpet and rugs and bedding, with only 5% collected for reuse or recycling. We apply the same assumptions to carpets and rugs as clothing.	WRAP 2012. Textiles flow and market development opportunities in the UK. UK.
	Consumption			Med.		0.1	0.66	0.44			0.118456	0.167812	0.112405	0.159241		DEFRA (2009) Maximising re-use and recycling of UK clothing and textiles;
	Consumption			High		0.2	1	0.44			0.355674	0.503871	0.337011	0.477432		WRAP (2013) Demonstrating the viability of collecting non-clothing textiles
	Consumption	Food & drink	7	Low	Reduce avoidable hh food waste	0.3	0.33	Each food sector has a different percentage of aviodable waste	Food (e.g. fruit, veg, meat, dairy etc.)	UK households	0.911463	1.29124	0.885411	1.25433	On average 19% of food purchased by households is thrown away, of which 60% is avoidable (i.e. could have been eaten). This varies by food type and by sector. We model a 30%, 66% and 80% reduction in avoidable waste by food type for households and hospitality sectors (next scenario). For example, in the low and medium scenarios respectively a 30% and 66% reduction in edible food waste equates to …	WRAP (2013) Household Food and Drink Waste in the United Kingdom 2012
	Consumption			Med.		0.66	0.66	Each food sector has a different percentage of aviodable waste			4.01305	5.68516	3.89747	5.52142
	Consumption			High		0.8	1	Each food sector has a different percentage of aviodable waste			7.37116	10.4425	7.15832	10.1409
	Production	Food & drink	8	Low	Reduce avoidable food waste in food services and hospitality sectors	0.3	0.33	Each food sector has a different percentage of aviodable waste	Food (e.g. fruit, veg, meat, dairy etc.)	Hospitality indsty (estaurants, educaiton, hospitals, hotels, services and leisure)	0.365779	0.518187	0.349011	0.494432	Onaverage 18% of all food purchased in the UK hospitality and food service sectors was wasted, of which 75% could have been eaten. This varies by secotr: restaurants and pubs, Education, Health, Hotels, Sevices and Leisure.	WRAP 2013. Overview of Waste in the UK Hospitality and Food Service Sector. UK.
	Production			Med.		0.66	0.66	Each food sector has a different percentage of aviodable waste			1.61214	2.28386	1.53717	2.17766
	Production			High		0.8	1	Each food sector has a different percentage of aviodable waste			2.96122	4.19506	2.82328	3.99965
	Production	Packaging	9	Low	Reduce weight of metal packaging sold to UK consumers	0.1	0.33	0.05	Fabricated metal products	Intermediate sectors and UK households	0.0195133	0.0276438	0.0180546	0.0255774	Between 2009 and 2012, the Courtauld Commitment signatories reduced the weight of packaging on groceries they manufactured and sold by almost 11%. We model a similar achievement to be achieved by 2032 in our low case, increasing to a 20% and 30% reduction in packaging weight in the medium and high cases. There are lots of case studies for glass bottles, cardboard boxes, etc., between 10-46%. Our …	WRAP 2013. THE COURTAULD COMMITMENT PHASE 2 Final Results. UK.
	Production			Med.		0.2	0.66	0.05			0.0804474	0.113967	0.0735758	0.104232		CARRUTH, M. A., ALLWOOD, J. M. & MOYNIHAN, M. C. 2011. The technical potential for reducing metal requirements through lightweight product design. Resources, Conservation and Recycling, 57, 48-60.
	Production			High		0.3	1	0.05			0.183752	0.260315	0.167703	0.237579		MILFORD, R. L., PAULIUK, S., ALLWOOD, J. M. & MÜLLER, D. B. 2013. The Roles of Energy and Material Efficiency in Meeting Steel Industry CO2 Targets. Environmental Science & Technology, 47, 3455-3462.
	Production	Packaging	10	Low	Reduce weight of plastic packaging sold to UK consumers	0.1	0.33	0.18	Rubber and plastic products	Intermediate sectors and UK households	0.0255268	0.036163	0.0218703	0.0309829		Same as metal packaging
	Production			Med.		0.2	0.66	0.18			0.104495	0.148034	0.0888347	0.125849
	Production			High		0.3	1	0.18			0.238371	0.337692	0.202361	0.286678
	Production	Packaging	11	Low	Reduce weight of paper packaging sold to UK consumers	0.1	0.33	0.36	Paper products	Intermediate sectors and UK households	0.0507884	0.0719503	0.0366474	0.0519171		Same as metal packaging
	Production			Med.		0.2	0.66	0.36			0.205288	0.290825	0.147764	0.209333
	Production			High		0.3	1	0.36			0.466453	0.660808	0.335589	0.475418
	Production	Packaging	12	Low	Reduce weight of glass packaging sold to UK consumers	0.1	0.33	0.1	Glass, refractory, clay, other porcelain and ceramic, stone and abrasive products - 23.1-4/7-9	Intermediate sectors and UK households	0.0583863	0.0827139	0.0544453	0.0771308		Same as metal packaging
	Production			Med.		0.2	0.66	0.1			0.281438	0.398704	0.262967	0.372537
	Production			High		0.3	1	0.1			0.640358	0.907174	0.597979	0.847137
	Production	Packaging	13	Low	Waste prevention of metal packaging sold to UK consumers	0.05	0.33	0.01	Fabricated metal products	Intermediate sectors and UK households	0.00163544	0.00231688	0.00177932	0.0025207	Every year over 10 Mt of packaging is placed on the UK market. About half that amount (5 Mt) goes to households, where it accounts for about 20% of the waste stream. The other half is used in the Commercial and Industrial sectors, where it accounts for about 10% of the waste stream. On average 67% of total packaging was recycled or recovered. We model additional prevention of 5% to 20% of packagi…	WRAP (2015) Estimates of Food and Packaging Waste in the UK Grocery Retail and Hospitality Supply Chains
	Production			Med.		0.1	0.66	0.01			0.00732095	0.0103713	0.00694547	0.00983942		https://www.gov.uk/guidance/packaging-producer-responsibilities
	Production			High		0.2	1	0.01			0.0238232	0.0337495	0.0219818	0.0311409
	Production	Packaging	14	Low	Waste prevention of plastic packaging sold to UK consumers	0.05	0.33	0.04	Rubber and plastic products	Intermediate sectors and UK households	0.00261758	0.00370824	0.00249774	0.00353846		WRAP (2015) Estimates of Food and Packaging Waste in the UK Grocery Retail and Hospitality Supply Chains
	Production			Med.		0.1	0.66	0.04			0.00972663	0.0137794	0.00847168	0.0120016		https://www.gov.uk/guidance/packaging-producer-responsibilities
	Production			High		0.2	1	0.04			0.0311125	0.0440761	0.0266068	0.037693
	Production	Packaging	15	Low	Waste prevention of paper packaging sold to UK consumers	0.05	0.33	0.07	Paper products	Intermediate sectors and UK households	0.00435379	0.00616787	0.00325074	0.00460521		WRAP (2015) Estimates of Food and Packaging Waste in the UK Grocery Retail and Hospitality Supply Chains
	Production			Med.		0.1	0.66	0.07			0.0198369	0.0281023	0.0143861	0.0203803		https://www.gov.uk/guidance/packaging-producer-responsibilities
	Production			High		0.2	1	0.07			0.0617274	0.0874471	0.0445137	0.0630611
	Production	Packaging	16	Low	Waste prevention of glass packaging sold to UK consumers	0.05	0.33	0.02	Glass, refractory, clay, other porcelain and ceramic, stone and abrasive products - 23.1-4/7-9	Intermediate sectors and UK households	0.00625042	0.00885476	0.00612632	0.00867895		WRAP (2015) Estimates of Food and Packaging Waste in the UK Grocery Retail and Hospitality Supply Chains
	Production			Med.		0.1	0.66	0.02			0.0274254	0.0388526	0.0258897	0.0366771		https://www.gov.uk/guidance/packaging-producer-responsibilities
	Production			High		0.2	1	0.02			0.0847421	0.120051	0.0793863	0.112464
	Production	Vehicles	17	Low	Reduce steel without material or alloy changes to cars sold to UK consumers	0.1	0.33		Basic iron and steel	Motor vehicles, trailers and semi-trailers	0.210676	0.298457	0.206529	0.292583	An option to lightweight vehicles is a downsizing of the class of vehicle, a 10% saving in the sales-weighted average new vehicle weight is estimated through this option	CHEAH, L., EVANS, C., BANDIVADEKAR, A. & HEYWOOD, J. 2007. Factor of Two: Halving the Fuel Consumption of New U.S. Automobiles by 2035. Cambridge, MA, USA.
	Production			Med.		0.25	0.66				1.05654	1.49676	1.03443	1.46544	Targeted weight savings of car bodies of major car manufacturers by 2020 range from 17-25%	CARRUTH, M. A., ALLWOOD, J. M. & MOYNIHAN, M. C. 2011. The technical potential for reducing metal requirements through lightweight product design. Resources, Conservation and Recycling, 57, 48-60; CULLEN, J. M., ALLWOOD, J. M. & BAMBACH, M. D. 2012. Mapping the Global Flow of Steel: From Steelmaking to End-Use Goods. Environmental Science & Technology, 46, 13048-13055.
	Production			High		0.45	1				2.88246	4.08349	2.82152	3.99715	Theoretical maximum to use less metal (steel) yet provide the same service in vehicles is 45%	MILFORD, R. L., PAULIUK, S., ALLWOOD, J. M. & MÜLLER, D. B. 2013. The Roles of Energy and Material Efficiency in Meeting Steel Industry CO2 Targets. Environmental Science & Technology, 47, 3455-3462.
	Production	Vehicles	18	Low	Reduce aluminium without material or alloy changes in cars sold to UK consumers	0.1	0.33	0.08	Other basic metals and casting	Motor vehicles, trailers and semi-trailers	0.000921537	0.00130551	0.00107207	0.00151877
	Production			Med.		0.2	0.66	0.08			0.00611084	0.00865703	0.00567316	0.00803697
	Production			High		0.25	1	0.08			0.0122962	0.0174196	0.0111575	0.0158064
	Production	Vehicles	19	Low	Additional weight saving of car bodies sold to UK consumers (i.e. metal products excl. steel and aluminium))	0.1	0.33		Other basic metals and casting and Fabricated metal products, excl. machinery and equipment and weapons & ammunition - 25.1-3/25.5-9	Motor vehicles, trailers and semi-trailers	0.180502	0.255711	0.0888726	0.125903	We reduce all other material inputs than steel and aluminium to cars. Targeted weight savings of car bodies of major car manufacturers by 2020 range from 17-25%	CARRUTH, M. A., ALLWOOD, J. M. & MOYNIHAN, M. C. 2011. The technical potential for reducing metal requirements through lightweight product design. Resources, Conservation and Recycling, 57, 48-60
	Production			Med.		0.17	0.66				0.329558	0.466874	0.303259	0.429617
	Production			High		0.25	1				0.735221	1.04156	0.676232	0.957995
	Production	Vehicles	20	Low	Yield improvement (metals) in car structures sold to UK consumers through cutting techniques	0.05	0.33		Steel and iron, other metals, and fabricated products	Motor vehicles, trailers and semi-trailers	0.153518	0.217484	0.147701	0.209243	10% yield improvement in car structures through cutting techniques	MILFORD, R. L., PAULIUK, S., ALLWOOD, J. M. & MÜLLER, D. B. 2013. The Roles of Energy and Material Efficiency in Meeting Steel Industry CO2 Targets. Environmental Science & Technology, 47, 3455-3462.
	Production			Med.		0.1	0.66				0.616453	0.873308	0.592168	0.838905
	Production			High		0.2	1				1.86941	2.64833	1.79507	2.54302
	Production	Vehicles	21	Low	Steel fabrication yield improvement in cars sold to UK consumers	0.02	0.33		Basic iron and steel	Motor vehicles, trailers and semi-trailers	0.0414884	0.0587753	0.0409358	0.0579924	Theoretical maximum to fabrication yield improvement is 10%	MILFORD, R. L., PAULIUK, S., ALLWOOD, J. M. & MÜLLER, D. B. 2013. The Roles of Energy and Material Efficiency in Meeting Steel Industry CO2 Targets. Environmental Science & Technology, 47, 3455-3462.
	Production			Med.		0.05	0.66				0.210676	0.298457	0.206529	0.292583
	Production			High		0.1	1				0.640042	0.906726	0.626747	0.887892
	Production	Vehicles	22	Low	Reuse discarded steel products in vehicles sold to UK consumers	0.02	0.33		Basic iron and steel	Motor vehicles, trailers and semi-trailers	0.0414884	0.0587753	0.0409358	0.0579924	Up to 30% of discarded steel products could be reused with only minor refurbishment, displacing 65 Mt of steel in new products (vehicles, industrial equipment, costruction and metal goods) every year (65Mt/1088Mt = 6%)	CULLEN, J. M., ALLWOOD, J. M. & BAMBACH, M. D. 2012. Mapping the Global Flow of Steel: From Steelmaking to End-Use Goods. Environmental Science & Technology, 46, 13048-13055.
	Production			Med.		0.04	0.66				0.168379	0.238537	0.165133	0.233938
	Production			High		0.06	1				0.383716	0.543597	0.375884	0.532503
	Consumption	Vehicles	23	Low	Shift from recycling to refurbishing for vehicles sold to UK consumers	0.05	0.33	0.71	All material inputs to cars including metals, glass, plastics, textiles etc.	Motor vehicles, trailers and semi-trailers	0.205434	0.291031	0.193576	0.274232	Despite 71% collection rates, shift from recycling to refurbishing can reduce 15% of the material budget of cars	Ellen Macarthur Foundation (accessed online): https://www.ellenmacarthurfoundation.org/news/in-depth-light-commercial-vehicle
	Consumption			Med.		0.1	0.66	0.71			0.824021	1.16736	0.775579	1.09874
	Consumption			High		0.15	1	0.71			1.87336	2.65392	1.7628	2.4973
	Consumption	Vehicles	24	Low	Car clubs	0.25	0.01		Motor vehicles, trailers and semi-trailers	UK households	0.00429032	0.00607795	0.00406642	0.00576076	A case study on car clubs observed a 25% rise in car free households, a 40% increase in those using public transport, and a 15% improvement in engine efficiency. However, the share of registered UK car club participants is less than 1%	NEXT GREENCAR. 2016. Car Clubs: Are car clubs good for the environment? [Online]. Available: http://www.nextgreencar.com/car-clubs/#environment.
	Consumption			Med.		0.25	0.05				0.0246843	0.0349694	0.0221785	0.0314196		Firnkorn, Jörg, and Martin Müller. "What will be the environmental effects of new free-floating car-sharing systems? The case of car2go in Ulm." Ecological Economics 70.8 2011, pp. 1519-1528.
	Consumption			High		0.25	0.1				0.0501758	0.0710824	0.04482	0.063495		PRETTENTHALER, F. E. & STEININGER, K. 1999. From ownership to service use lifestyle: the potential of car sharing. Ecological Economics, 28, 443-453.
	Consumption	Vehicles	25	Low	Use cars longer	0.08	0.33		Motor vehicles, trailers and semi-trailers	Intermediate sectors, UK households and UK gov.	0.464337	0.657811	0.421168	0.596655	Lifetime of cars can be increase 33%	MILFORD, R. L., PAULIUK, S., ALLWOOD, J. M. & MÜLLER, D. B. 2013. The Roles of Energy and Material Efficiency in Meeting Steel Industry CO2 Targets. Environmental Science & Technology, 47, 3455-3462.
	Consumption			Med.		0.15	0.66				1.81086	2.56539	1.64163	2.32564	Assume lifetime of cars is increased 30%, supported by interviews	WALZ, R. 2011. Employment and structural impacts of material efficiency strategies: results from five case studies. Journal of Cleaner Production, 19, 805-815.
	Consumption			High		0.31	1				4.13179	5.85337	3.74116	5.29997
	Production	Electronics & appliances	26	Low	Reduce steel without material or alloy changes in computers and electronics sold to UK consumers	0.1	0.33		Basic iron and steel	Computer, electronic and optical products	0.0354726	0.0502529	0.0349389	0.0494968	Theoretical maximum to use less metal (steel) yet provide the same service in products is 25% to 27%	MILFORD, R. L., PAULIUK, S., ALLWOOD, J. M. & MÜLLER, D. B. 2013. The Roles of Energy and Material Efficiency in Meeting Steel Industry CO2 Targets. Environmental Science & Technology, 47, 3455-3462.
	Production			Med.		0.2	0.66				0.144319	0.204452	0.141142	0.199951		CULLEN, J. M., ALLWOOD, J. M. & BAMBACH, M. D. 2012. Mapping the Global Flow of Steel: From Steelmaking to End-Use Goods. Environmental Science & Technology, 46, 13048-13055.
	Production			High		0.27	1				0.296034	0.419381	0.289175	0.409664
	Production	Electronics & appliances	27	Low	Reduce steel without material or alloy changes in electrical equipment sold to UK consumers	0.1	0.33		Basic iron and steel	Electrical equipment	0.100737	0.142711	0.0982768	0.139226	Same as above
	Production			Med.		0.2	0.66				0.405316	0.574197	0.394453	0.558808		CULLEN, J. M., ALLWOOD, J. M. & BAMBACH, M. D. 2012. Mapping the Global Flow of Steel: From Steelmaking to End-Use Goods. Environmental Science & Technology, 46, 13048-13055.
	Production			High		0.27	1				0.829737	1.17546	0.807158	1.14347		MILFORD, R. L., PAULIUK, S., ALLWOOD, J. M. & MÜLLER, D. B. 2013. The Roles of Energy and Material Efficiency in Meeting Steel Industry CO2 Targets. Environmental Science & Technology, 47, 3455-3462.
	Consumption	Electronics & appliances	28	Low	Sharing less frequent electrical appliances (e.g. hoovers)	0.1	0.33		Electrical equipment	Households, government and all intermediate sectors	0.00973863	0.0137964	0.00923211	0.0130788	Using steel products (vehicles, industrial equipment, construction and metal goods) more intensely could reduce final demand by nearly 30% across all products	CULLEN, J. M., ALLWOOD, J. M. & BAMBACH, M. D. 2012. Mapping the Global Flow of Steel: From Steelmaking to End-Use Goods. Environmental Science & Technology, 46, 13048-13055.
	Consumption			Med.		0.17	0.66				0.0350368	0.0496355	0.0324853	0.0460208
	Consumption			High		0.33	1				0.104514	0.148061	0.0963379	0.136479
	Consumption	Electronics & appliances	29	Low	Sharing hand held power tools	0.1	0.33		Industrial equipment	Households, government and all intermediate sectors	0.00120196	0.00170277	0.00136525	0.00193411	Same as above	CULLEN, J. M., ALLWOOD, J. M. & BAMBACH, M. D. 2012. Mapping the Global Flow of Steel: From Steelmaking to End-Use Goods. Environmental Science & Technology, 46, 13048-13055.
	Consumption			Med.		0.17	0.66				0.00602621	0.00853713	0.00574958	0.00814524
	Consumption			High		0.33	1				0.01929	0.0273275	0.0178039	0.0252222
	Consumption	Electronics & appliances	30	Low	Use electronics longer	0.1	0.33	0.23	40, 41, 42, 146, 147, 148	Households, government and all intermediate sectors	0.287056	0.406662	0.261903	0.371029	25% of electronics thrown away are fit for reuse, yet only 7% are reused. The UK wastes the same weight of electronics as is bought each year. Just over a third (38%) is landfilled, half (55%) is recycled and only 7% is reused as a whole product. WRAP research showed that almost a quarter of electrical and electronic products discarded by householders at recycling centres were suitable for re-use…	BAKKER, C., WANG, F., HUISMAN, J. & DEN HOLLANDER, M. 2014. Products that go round: exploring product life extension through design. Journal of Cleaner Production, 69, 10-16.
	Consumption			Med.		0.28	0.66	0.23			1.59363	2.25764	1.45266	2.05794
	Consumption			High		0.55	1	0.23			4.62379	6.55037	4.21358	5.96924		WRAP “Switched on to Value”, WRAP, London, 2013
	Consumption	Electronics & appliances	31	Low	Remanufacturing electronics and computers (reduce material input)	0.05	0.33	0.66	All material inputs to electronics including metals, glass, plastics etc.	Computers, electronics and machinery	0.0789474	0.111842	0.0740274	0.104872	12% of people bought a used computer, 9% bought a used phone, and 7% bought a used tablet. 25% of electronics thrown away are fit for reuse and the rest (75%) need some remanufacturing/ recycling. 48% of mobile purchases replace functional products, 19% laptop purchases replace functional products, 38% tvs, 19% fridges. Over 90% of electrical products sold are brand new, despite more than half of…	WRAP “Switched on to Value”, WRAP, London, 2013
	Consumption			Med.		0.1	0.66	0.66			0.317463	0.449739	0.296785	0.420446		Ellen Macarthur Foundation (Accessed online: https://www.ellenmacarthurfoundation.org/circular-economy/interactive-diagram/in-depth-mobile-phones)
	Consumption			High		0.15	1	0.66			0.719589	1.01942	0.672379	0.952537		KERR, W. & RYAN, C. 2001. Eco-efficiency gains from remanufacturing. Journal of Cleaner Production, 9, 75-81.
	Consumption	Electronics & appliances	32	Low	Remanufacturing electronics and computers (reduce energy input to manufacture)	0.15	0.33	0.66	Electricity	Computers, electronics and machinery	0.0860463	0.121899	0.0470558	0.0666624		WRAP “Switched on to Value”, WRAP, London, 2013
	Consumption			Med.		0.4	0.66	0.66			0.462379	0.655037	0.25296	0.35836		GUTOWSKI, T. G., SAHNI, S., BOUSTANI, A. & GRAVES, S. C. 2011. Remanufacturing and Energy Savings. Environmental Science & Technology, 45, 4540-4547.
	Consumption			High		0.7	1	0.66			1.22725	1.73861	0.671432	0.951195		KERR, W. & RYAN, C. 2001. Eco-efficiency gains from remanufacturing. Journal of Cleaner Production, 9, 75-81.
	Production	Furniture	37	Low	Reduce steel without material or alloy changes in furniture sold to UK consumers	0.1	0.33		Basic iron and steel	Furniture	0.0422589	0.0598668	0.0419179	0.0593837
	Production			Med.		0.2	0.66				0.171461	0.242903	0.169061	0.239503
	Production			High		0.27	1				0.351568	0.498055	0.346295	0.490584		MILFORD, R. L., PAULIUK, S., ALLWOOD, J. M. & MÜLLER, D. B. 2013. The Roles of Energy and Material Efficiency in Meeting Steel Industry CO2 Targets. Environmental Science & Technology, 47, 3455-3462.
	Consumption	Furniture	38	Low	Dispose of less furniture and reuse more	0.05	0.33	0.22	Furniture	Intermediate sectors, UK households and UK gov.	0.0144562	0.0204796	0.0136832	0.0193845
	Consumption			Med.		0.1	0.66	0.22			0.0602211	0.0853132	0.0560905	0.0794616		GUTOWSKI, T. G., SAHNI, S., BOUSTANI, A. & GRAVES, S. C. 2011. Remanufacturing and Energy Savings. Environmental Science & Technology, 45, 4540-4547.
	Consumption			High		0.2	1	0.22			0.137785	0.195196	0.127967	0.181287		WRAP (2012) Composition and re-use potential of household bulky furniture in the UK, UK
	Consumption	Furniture	39	Low	Dispose of less furniture and recycle more	0.05	0.33	0.18	Furniture	Intermediate sectors, UK households and UK gov.	0.0121667	0.0172362	0.0115617	0.0163791
	Consumption			Med.		0.1	0.66	0.18			0.0510726	0.0723529	0.0476116	0.0674497		GUTOWSKI, T. G., SAHNI, S., BOUSTANI, A. & GRAVES, S. C. 2011. Remanufacturing and Energy Savings. Environmental Science & Technology, 45, 4540-4547.
	Consumption			High		0.15	1	0.18			0.117022	0.165781	0.108726	0.154029		WRAP (2012) Composition and re-use potential of household bulky furniture in the UK, UK
	Production	Other machinery, electrical equipment & metal products	40	Low	Reduce steel without material or alloy changes in fabricated metal products sold to UK consumers	0.1	0.33		Basic iron and steel	Fabricated metal products, excl. machinery and equipment and weapons & ammunition - 25.1-3/25.5-9	0.433484	0.614103	0.425305	0.602516	Theoretical maximum to use less metal (steel) yet provide the same service in products is 27%	MILFORD, R. L., PAULIUK, S., ALLWOOD, J. M. & MÜLLER, D. B. 2013. The Roles of Energy and Material Efficiency in Meeting Steel Industry CO2 Targets. Environmental Science & Technology, 47, 3455-3462.
	Production			Med.		0.2	0.66				1.73561	2.45878	1.70179	2.41087		CULLEN, J. M., ALLWOOD, J. M. & BAMBACH, M. D. 2012. Mapping the Global Flow of Steel: From Steelmaking to End-Use Goods. Environmental Science & Technology, 46, 13048-13055.
	Production			High		0.27	1				3.54884	5.02753	3.47937	4.92911
	Production	Other machinery, electrical equipment & metal products	41	Low	Reduce steel without material or alloy changes in other machinery and equipment sold to UK consumers	0.1	0.33		Basic iron and steel	Machinery and equipment n.e.c.	0.259412	0.3675	0.253371	0.358942	Theoretical maximum to use less metal (steel) yet provide the same service in products is 27%	MILFORD, R. L., PAULIUK, S., ALLWOOD, J. M. & MÜLLER, D. B. 2013. The Roles of Energy and Material Efficiency in Meeting Steel Industry CO2 Targets. Environmental Science & Technology, 47, 3455-3462.
	Production			Med.		0.2	0.66				1.03977	1.47301	1.01457	1.43731
	Production			High		0.27	1				2.12681	3.01298	2.07493	2.93948
	Production	Other machinery, equipment & metal products	42	Low	Steel fabrication yield improvement in fabricated metal products sold to UK consumers	0.02	0.33		Basic iron and steel	Fabricated metal products	0.0860621	0.121921	0.0847011	0.119993	Theoretical maximum to fabrication yield improvement is 9%	MILFORD, R. L., PAULIUK, S., ALLWOOD, J. M. & MÜLLER, D. B. 2013. The Roles of Energy and Material Efficiency in Meeting Steel Industry CO2 Targets. Environmental Science & Technology, 47, 3455-3462.
	Production			Med.		0.05	0.66				0.433484	0.614103	0.425305	0.602516
	Production			High		0.09	1				1.18333	1.67638	1.1604	1.6439
	Production	Other machinery, equipment & metal products	43	Low	Reuse discarded steel products in industrial equipment sold to UK consumers	0.02	0.33		Basic iron and steel	Indsutrial equipment	0.05124	0.07259	0.0503084	0.0712703	Up to 30% of discarded steel products could be reused with only minor refurbishment, displacing 65 Mt of steel in new products (vehicles, industrial equipment, costruction and metal goods) every year (65Mt/1088Mt = 6%)	CULLEN, J. M., ALLWOOD, J. M. & BAMBACH, M. D. 2012. Mapping the Global Flow of Steel: From Steelmaking to End-Use Goods. Environmental Science & Technology, 46, 13048-13055.
	Production			Med.		0.04	0.66				0.207369	0.293773	0.202607	0.287027
	Production			High		0.06	1				0.472295	0.669084	0.461021	0.653113
	Consumption	Other machinery, equipment & metal products	44	Low	Sharing leisure equipment	0.1	0.33		Other manufacturing (jewellery, musical instruments, games and toys (and dental and medical intruments))	Households, government and all intermediate sectors	0.133765	0.189501	0.122255	0.173194	Using steel products (vehicles, industrial equipment, construction and metal goods) more intensely could reduce final demand by nearly 30% across all products	CULLEN, J. M., ALLWOOD, J. M. & BAMBACH, M. D. 2012. Mapping the Global Flow of Steel: From Steelmaking to End-Use Goods. Environmental Science & Technology, 46, 13048-13055.
	Consumption			Med.		0.17	0.66				0.4548	0.6443	0.414979	0.587887
	Consumption			High		0.33	1				1.32369	1.87523	1.20723	1.71024
	Production	Other machinery, equipment & metal products	45	Low	Reuse discarded steel products in metal goods sold to UK consumers (fabricated metal products, computers, electronics and appliances, and furniture)	0.02	0.33		Basic iron and steel	Fabricated metal products, computers, electronics and appliances, and furniture	0.122239	0.173172	0.120003	0.170004	Up to 30% of discarded steel products could be reused with only minor refurbishment, displacing 65 Mt of steel in new products (vehicles, industrial equipment, costruction and metal goods) every year (65Mt/1088Mt = 6%)	CULLEN, J. M., ALLWOOD, J. M. & BAMBACH, M. D. 2012. Mapping the Global Flow of Steel: From Steelmaking to End-Use Goods. Environmental Science & Technology, 46, 13048-13055.
	Production			Med.		0.04	0.66				0.491305	0.696016	0.481326	0.681879
	Production			High		0.06	1				1.11742	1.58301	1.09427	1.55022
	Production	Construction	46	Low	Design optimisation to reduce material inputs	1-2%	0.33				0.519695	0.736234	0.4926	0.69785	Improvements in design: optimised roll-out reinforcement steel meshes has been reported by some manufacturers to reduce steel inputs by 40%, which in our QW scenario reduces steel inputs to the construction sector by 1% and 2% in BP. Studies show a range of potentials for optimal design practices and building information modelling (BIM) to reduce material inputs to construction. We translate this…	Expert judgement from GIESEKAM, J., BARRETT, J., TAYLOR, P. & OWEN, A. 2014. The greenhouse gas emissions and mitigation options for materials used in UK construction. Energy and Buildings, 78, 202-214.
	Production			Med.		1-4%	0.66				1.81371	2.56942	1.71843	2.43444
	Production			High		2-9%	1				3.89905	5.52366	3.69379	5.23287
	Production	Construction	47	Low	Substitution of carbon intensive materials with lower impact materials e.g. timber and straw bale displacing steel, concrete and brick respectively	5, 15 & 15%	0.33				1.8876	2.6741	1.78835	2.53349	hybrid timber-steel becomes the dominant form for low rise residential and commercial buildings and CLT/glulam makes up 50% of mid-rise construction market, would increase use of timber 500%, displacing 15% of steel, 15% concrete and 70% brick. Increasing only to the Scottish housing share (deemed feasible) sees a 200% increase in wood displacing 5% steel, 5% concrete and 15% brick.	Large carbon savings are possible with the increased use of other biotic materials (e.g. straw bale) in residential and low-rise for load bearing and cladding for commercial, retail, public etc., yet there is a limited range of applications and consumer and industry demand is low. In our BP we apply use of biotic materials to 20% of the housing market and 10% of low rise structures giving ~2.5% d…
	Production			Med.		10, 43 % 43 %	0.66				11.2911	15.9957	10.8932	15.432
	Production			High		15, 70 & 70%	1				20.448	28.968	19.824	28.084
	Production	Construction	48	Low	Material reuse of steel, timber, bricks and other materials in construction: e.g. steel reuse is currently 5%	1-10%	0.33				0.536021	0.759363	0.518084	0.733953	: a doubling of steel reuse rates (currently 5%) would allow a 10% reduction in construction steel (QW) which could technically rise to 35% reduction (BP). Increasing structural timber reuse could reduce wood 3% (QW) to 18% (BP). An increase in brick reuse could reduce brick use in construction by 2% (QW) to (BP) 30%. Reuse of other materials could reduce other material inputs between 1-5%.
	Production			Med.		3-23%	0.66				3.54505	5.02216	3.41305	4.83516
	Production			High		5-35%	1				9.59463	13.5924	9.22832	13.0734

## Sheet: C
Contents
	Government emissions projections compared to carbon targets

## Sheet: D
Contents
	Concordance matrix, CO2
	Map IPCC sectors to MRIO based on 2013 emissions in the MRIO >>	6854	35.1	147.9	183.5	15668	637.1	166.3	917.3	885.2	74.3	812.2	610.7	1179.1	1275.1	366.2	1249.5	152	25.7	1256.2	421.9	47.3	1990.8	2826.3	513.5	16674	149.6	257.7	485.7	2572	6959.3	852.1	722.9	3811.4	9435.8	3213.4	18789	2298.3	63.6	2376.5	453	561.8	1181.5	1124.3	133.7	314.2	83.2	767	448.1
	Have 0 emissions in BEIS scenarios, therefore set to 0 in concordance
	SIC sectors>>	1	2	3	4	5	6	7	8	9	10	11	12	13	14	15	16	17	18	19	20	21	22	23	24	25	26	27	28	29	30	31	32	33	34	35	36	37	38	39	40	41	42	43	44	45	46	47	48
	IPCC sectors	Products of agriculture, hunting and related services	Products of forestry, logging and related services	Fish and other fishing products; aquaculture products; support services to fishing	Coal and lignite	Crude Petroleum And Natural Gas & Metal Ores	Other mining and quarrying products	Mining support services	Preserved meat and meat products	Processed and preserved fish, crustaceans, molluscs, fruit and vegetables	Vegetable and animal oils and fats	Dairy products	Grain mill products, starches and starch products	Bakery and farinaceous products	Other food products	Prepared animal feeds	Alcoholic beverages	Soft drinks	Tobacco products	Textiles	Wearing apparel	Leather and related products	Wood and of products of wood and cork, except furniture; articles of straw and plaiting materials	Paper and paper products	Printing and recording services	Coke and refined petroleum products	Paints, varnishes and similar coatings, printing ink and mastics	Soap and detergents, cleaning and polishing preparations, perfumes and toilet preparations	Other chemical products	Industrial gases, inorganics and fertilisers (all inorganic chemicals) - 20.11/13/15	Petrochemicals - 20.14/16/17/60	Dyestuffs, agro-chemicals - 20.12/20	Basic pharmaceutical products and pharmaceutical preparations	Rubber and plastic products	Manufacture of cement, lime, plaster and articles of concrete, cement and plaster	Glass, refractory, clay, other porcelain and ceramic, stone and abrasive products - 23.1-4/7-9	Basic iron and steel	Other basic metals and casting	Weapons and ammunition	Fabricated metal products, excl. machinery and equipment and weapons & ammunition - 25.1-3/25.5-9	Computer, electronic and optical products	Electrical equipment	Machinery and equipment n.e.c.	Motor vehicles, trailers and semi-trailers	Ships and boats	Air and spacecraft and related machinery	Other transport equipment - 30.2/4/9	Furniture	Other manufactured goods
	1: Energy	0	0	0	0	0	0	0	0	0	0	0	0	0	0	0	0	0	0	0	0	0	0	0	0	0	0	0	0	0	0	0	0	0	0	0	0	0	0	0	0	0	0	0	0	0	0	0	0
	1A: Fuel Combustion	0	0	0	0	0	0	0	0	0	0	0	0	0	0	0	0	0	0	0	0	0	0	0	0	0	0	0	0	0	0	0	0	0	0	0	0	0	0	0	0	0	0	0	0	0	0	0	0
	1A1: Energy Industries	0	0	0	0	0	0	0	0	0	0	0	0	0	0	0	0	0	0	0	0	0	0	0	0	0	0	0	0	0	0	0	0	0	0	0	0	0	0	0	0	0	0	0	0	0	0	0	0
	1A1a: Public Electricity and Heat Production	0	0	0	0	0	0	0	0	0	0	0	0	0	0	0	0	0	0	0	0	0	0	0	0	0	0	0	0	0	0	0	0	0	0	0	0	0	0	0	0	0	0	0	0	0	0	0	0
	1A1b: Petroleum Refining	0	0	0	0	0	0	0	0	0	0	0	0	0	0	0	0	0	0	0	0	0	0	0	0	1	0	0	0	0	0	0	0	0	0	0	0	0	0	0	0	0	0	0	0	0	0	0	0
	1A1c: Manufacture of Solid Fuels and Other Energy Industries	0	0	0	0.00561303	0.479264	0	0.0050869	0	0	0	0	0	0	0	0	0	0	0	0	0	0	0	0	0	0.510036	0	0	0	0	0	0	0	0	0	0	0	0	0	0	0	0	0	0	0	0	0	0	0
	1A2: Manufacturing Industries and Construction	0	0	0	0	0	0	0	0	0	0	0	0	0	0	0	0	0	0	0	0	0	0	0	0	0	0	0	0	0	0	0	0	0	0	0	0	0	0	0	0	0	0	0	0	0	0	0	0
	1A2a: Iron and Steel	0	0	0	0	0	0	0	0	0	0	0	0	0	0	0	0	0	0	0	0	0	0	0	0	0	0	0	0	0	0	0	0	0	0	0	1	0	0	0	0	0	0	0	0	0	0	0	0
	1A2b: Non-Ferrous Metals	0	0	0	0	0	0	0	0	0	0	0	0	0	0	0	0	0	0	0	0	0	0	0	0	0	0	0	0	0	0	0	0	0	0	0	0	1	0	0	0	0	0	0	0	0	0	0	0
	1A2c: Chemicals	0	0	0	0	0	0	0	0	0	0	0	0	0	0	0	0	0	0	0	0	0	0	0	0	0	0.00946195	0.0162991	0.0307197	0.162675	0.440164	0.0538939	0.0457222	0.241065	0	0	0	0	0	0	0	0	0	0	0	0	0	0	0
	1A2d: Pulp, Paper and Print	0	0	0	0	0	0	0	0	0	0	0	0	0	0	0	0	0	0	0	0	0	0	0.846248	0.153752	0	0	0	0	0	0	0	0	0	0	0	0	0	0	0	0	0	0	0	0	0	0	0	0
	1A2e: Food Processing, Beverages and Tobacco	0	0	0	0	0	0	0	0.12154	0.117287	0.00984458	0.107615	0.0809164	0.156228	0.168948	0.0485207	0.165556	0.0201397	0.00340519	0	0	0	0	0	0	0	0	0	0	0	0	0	0	0	0	0	0	0	0	0	0	0	0	0	0	0	0	0	0
	1A2f: Non-metallic minerals	0	0	0	0	0	0.0479516	0	0	0	0	0	0	0	0	0	0	0	0	0	0	0	0	0	0	0	0	0	0	0	0	0	0	0	0.71019	0.241858	0	0	0	0	0	0	0	0	0	0	0	0	0
	1A2g: Other	0	0	0	0	0	0	0	0	0	0	0	0	0	0	0	0	0	0	0.0574673	0.0193006	0.00216383	0.0910729	0	0	0	0	0	0	0	0	0	0	0	0	0	0	0	0.0029095	0.108718	0.0207234	0.0257006	0.05405	0.0514333	0.00611636	0.0143737	0.00380614	0.0350879	0.0204992
	1A3: Transport	0	0	0	0	0	0	0	0	0	0	0	0	0	0	0	0	0	0	0	0	0	0	0	0	0	0	0	0	0	0	0	0	0	0	0	0	0	0	0	0	0	0	0	0	0	0	0	0
	1A3a: Domestic Aviation	0	0	0	0	0	0	0	0	0	0	0	0	0	0	0	0	0	0	0	0	0	0	0	0	0	0	0	0	0	0	0	0	0	0	0	0	0	0	0	0	0	0	0	0	0	0	0	0
	1A3b: Road Transportation	0	0	0	0	0	0	0	0	0	0	0	0	0	0	0	0	0	0	0	0	0	0	0	0	0	0	0	0	0	0	0	0	0	0	0	0	0	0	0	0	0	0	0	0	0	0	0	0
	1A3c: Railways	0	0	0	0	0	0	0	0	0	0	0	0	0	0	0	0	0	0	0	0	0	0	0	0	0	0	0	0	0	0	0	0	0	0	0	0	0	0	0	0	0	0	0	0	0	0	0	0
	1A3d: Domestic Navigation	0	0	0	0	0	0	0	0	0	0	0	0	0	0	0	0	0	0	0	0	0	0	0	0	0	0	0	0	0	0	0	0	0	0	0	0	0	0	0	0	0	0	0	0	0	0	0	0
	1A3e: Other Transportation	0	0	0	0	0	0	0	0	0	0	0	0	0	0	0	0	0	0	0	0	0	0	0	0	0	0	0	0	0	0	0	0	0	0	0	0	0	0	0	0	0	0	0	0	0	0	0	0
	1A4: Other Sectors	0	0	0	0	0	0	0	0	0	0	0	0	0	0	0	0	0	0	0	0	0	0	0	0	0	0	0	0	0	0	0	0	0	0	0	0	0	0	0	0	0	0	0	0	0	0	0	0
	1A4a: Commercial/Institutional	0	0	0	0	0	0	0	0	0	0	0	0	0	0	0	0	0	0	0	0	0	0	0	0	0	0	0	0	0	0	0	0	0	0	0	0	0	0	0	0	0	0	0	0	0	0	0	0
	1A4b: Residential	0	0	0	0	0	0	0	0	0	0	0	0	0	0	0	0	0	0	0	0	0	0	0	0	0	0	0	0	0	0	0	0	0	0	0	0	0	0	0	0	0	0	0	0	0	0	0	0
	1A4c: Agriculture/Forestry/Fisheries	0.973995	0.00498792	0.0210175	0	0	0	0	0	0	0	0	0	0	0	0	0	0	0	0	0	0	0	0	0	0	0	0	0	0	0	0	0	0	0	0	0	0	0	0	0	0	0	0	0	0	0	0	0
	1A5: Other	0	0	0	0	0	0	0	0	0	0	0	0	0	0	0	0	0	0	0	0	0	0	0	0	0	0	0	0	0	0	0	0	0	0	0	0	0	0	0	0	0	0	0	0	0	0	0	0
	1A5a: Stationary	0	0	0	0	0	0	0	0	0	0	0	0	0	0	0	0	0	0	0	0	0	0	0	0	0	0	0	0	0	0	0	0	0	0	0	0	0	0	0	0	0	0	0	0	0	0	0	0
	1A5b: Mobile	0	0	0	0	0	0	0	0	0	0	0	0	0	0	0	0	0	0	0	0	0	0	0	0	0	0	0	0	0	0	0	0	0	0	0	0	0	0	0	0	0	0	0	0	0	0	0	0
	1B: Fugitive Emissions from Fuels	0	0	0	0	0	0	0	0	0	0	0	0	0	0	0	0	0	0	0	0	0	0	0	0	0	0	0	0	0	0	0	0	0	0	0	0	0	0	0	0	0	0	0	0	0	0	0	0
	1B1: Solid Fuels	0	0	0	0	0	0	0	0	0	0	0	0	0	0	0	0	0	0	0	0	0	0	0	0	0	0	0	0	0	0	0	0	0	0	0	0	0	0	0	0	0	0	0	0	0	0	0	0
	1B1a: Coal Mining and Handling	0	0	0	0	0	0	0	0	0	0	0	0	0	0	0	0	0	0	0	0	0	0	0	0	0	0	0	0	0	0	0	0	0	0	0	0	0	0	0	0	0	0	0	0	0	0	0	0
	1B1b: Solid Fuel Transformation	0	0	0	0	0	0	0	0	0	0	0	0	0	0	0	0	0	0	0	0	0	0	0	0	0	0	0	0	0	0	0	0	0	0	0	0	0	0	0	0	0	0	0	0	0	0	0	0
	1B1c: Other	0	0	0	0	0	0	0	0	0	0	0	0	0	0	0	0	0	0	0	0	0	0	0	0	0	0	0	0	0	0	0	0	0	0	0	0	0	0	0	0	0	0	0	0	0	0	0	0
	1B2: Oil and natural gas and other emissions from energy production	0	0	0	0	0	0	0	0	0	0	0	0	0	0	0	0	0	0	0	0	0	0	0	0	0	0	0	0	0	0	0	0	0	0	0	0	0	0	0	0	0	0	0	0	0	0	0	0
	1B2a: Oil	0	0	0	0	1	0	0	0	0	0	0	0	0	0	0	0	0	0	0	0	0	0	0	0	0	0	0	0	0	0	0	0	0	0	0	0	0	0	0	0	0	0	0	0	0	0	0	0
	1B2b: Natural Gas	0	0	0	0	0	0	0	0	0	0	0	0	0	0	0	0	0	0	0	0	0	0	0	0	0	0	0	0	0	0	0	0	0	0	0	0	0	0	0	0	0	0	0	0	0	0	0	0
	1B2c: Venting and Flaring	0	0	0	0	0	0	0	0	0	0	0	0	0	0	0	0	0	0	0	0	0	0	0	0	0	0	0	0	0	0	0	0	0	0	0	0	0	0	0	0	0	0	0	0	0	0	0	0
	2: Industrial Processes	0	0	0	0	0	0	0	0	0	0	0	0	0	0	0	0	0	0	0	0	0	0	0	0	0	0	0	0	0	0	0	0	0	0	0	0	0	0	0	0	0	0	0	0	0	0	0	0
	2A: Mineral Industry	0	0	0	0	0	0	0	0	0	0	0	0	0	0	0	0	0	0	0	0	0	0	0	0	0	0	0	0	0	0	0	0	0	0	0	0	0	0	0	0	0	0	0	0	0	0	0	0
	2A1: Cement Production	0	0	0	0	0	0	0	0	0	0	0	0	0	0	0	0	0	0	0	0	0	0	0	0	0	0	0	0	0	0	0	0	0	1	0	0	0	0	0	0	0	0	0	0	0	0	0	0
	2A2: Lime Production	0	0	0	0	0	0	0	0	0	0	0	0	0	0	0	0	0	0	0	0	0	0	0	0	0	0	0	0	0	0	0	0	0	1	0	0	0	0	0	0	0	0	0	0	0	0	0	0
	2A3: Glass Production	0	0	0	0	0	0	0	0	0	0	0	0	0	0	0	0	0	0	0	0	0	0	0	0	0	0	0	0	0	0	0	0	0	0	1	0	0	0	0	0	0	0	0	0	0	0	0	0
	2A4: Other Process Uses Of Carbonates	0	0	0	0	0	0	0	0	0	0	0	0	0	0	0	0	0	0	0	0	0	0	0	0	0	0	0	0	0	0	0	0	0	1	0	0	0	0	0	0	0	0	0	0	0	0	0	0
	2B: Chemical Industry	0	0	0	0	0	0	0	0	0	0	0	0	0	0	0	0	0	0	0	0	0	0	0	0	0	0	0	0	0	0	0	0	0	0	0	0	0	0	0	0	0	0	0	0	0	0	0	0
	2B1: Ammonia Production	0	0	0	0	0	0	0	0	0	0	0	0	0	0	0	0	0	0	0	0	0	0	0	0	0	0	0	0	1	0	0	0	0	0	0	0	0	0	0	0	0	0	0	0	0	0	0	0
	2B2: Nitric Acid Production	0	0	0	0	0	0	0	0	0	0	0	0	0	0	0	0	0	0	0	0	0	0	0	0	0	0	0	0	0	0	0	0	0	0	0	0	0	0	0	0	0	0	0	0	0	0	0	0
	2B3: Adipic Acid Production	0	0	0	0	0	0	0	0	0	0	0	0	0	0	0	0	0	0	0	0	0	0	0	0	0	0	0	0	0	0	0	0	0	0	0	0	0	0	0	0	0	0	0	0	0	0	0	0
	2B4: Caprolactam, Glyoxal and Glyoxylic Acid Production	0	0	0	0	0	0	0	0	0	0	0	0	0	0	0	0	0	0	0	0	0	0	0	0	0	0	0	0	0	0	0	0	0	0	0	0	0	0	0	0	0	0	0	0	0	0	0	0
	2B5: Carbide Production	0	0	0	0	0	0	0	0	0	0	0	0	0	0	0	0	0	0	0	0	0	0	0	0	0	0	0	0	0	0	0	0	0	0	0	0	0	0	0	0	0	0	0	0	0	0	0	0
	2B6: Titanium Dioxide Production	0	0	0	0	0	0	0	0	0	0	0	0	0	0	0	0	0	0	0	0	0	0	0	0	0	0	0	0	0	0	0	0	0	0	0	0	0	0	0	0	0	0	0	0	0	0	0	0
	2B7: Soda Ash Production	0	0	0	0	0	0	0	0	0	0	0	0	0	0	0	0	0	0	0	0	0	0	0	0	0	0	0	0	0	0	0	0	0	0	0	0	0	0	0	0	0	0	0	0	0	0	0	0
	2B8: Petrochemical and Carbon Black Production	0	0	0	0	0	0	0	0	0	0	0	0	0	0	0	0	0	0	0	0	0	0	0	0	0	0	0	0	0	1	0	0	0	0	0	0	0	0	0	0	0	0	0	0	0	0	0	0
	2B9: Fluorochemcial Production	0	0	0	0	0	0	0	0	0	0	0	0	0	0	0	0	0	0	0	0	0	0	0	0	0	0	0	0	0	0	0	0	0	0	0	0	0	0	0	0	0	0	0	0	0	0	0	0
	2B10: Other	0	0	0	0	0	0	0	0	0	0	0	0	0	0	0	0	0	0	0	0	0	0	0	0	0	0	0	0	0	0	0	0	0	0	0	0	0	0	0	0	0	0	0	0	0	0	0	0
	2C: Metal Industry	0	0	0	0	0	0	0	0	0	0	0	0	0	0	0	0	0	0	0	0	0	0	0	0	0	0	0	0	0	0	0	0	0	0	0	0	0	0	0	0	0	0	0	0	0	0	0	0
	2C1: Iron and Steel Production	0	0	0	0	0	0	0	0	0	0	0	0	0	0	0	0	0	0	0	0	0	0	0	0	0	0	0	0	0	0	0	0	0	0	0	1	0	0	0	0	0	0	0	0	0	0	0	0
	2C2: Ferroalloys Production	0	0	0	0	0	0	0	0	0	0	0	0	0	0	0	0	0	0	0	0	0	0	0	0	0	0	0	0	0	0	0	0	0	0	0	0	0	0	0	0	0	0	0	0	0	0	0	0
	2C3: Aluminium Production	0	0	0	0	0	0	0	0	0	0	0	0	0	0	0	0	0	0	0	0	0	0	0	0	0	0	0	0	0	0	0	0	0	0	0	0	0	0	0	0	0	0	0	0	0	0	0	0
	2C4: Magnesium Production	0	0	0	0	0	0	0	0	0	0	0	0	0	0	0	0	0	0	0	0	0	0	0	0	0	0	0	0	0	0	0	0	0	0	0	0	0	0	0	0	0	0	0	0	0	0	0	0
	2C5: Lead Production	0	0	0	0	0	0	0	0	0	0	0	0	0	0	0	0	0	0	0	0	0	0	0	0	0	0	0	0	0	0	0	0	0	0	0	0	0	0	0	0	0	0	0	0	0	0	0	0
	2C6: Zinc Production	0	0	0	0	0	0	0	0	0	0	0	0	0	0	0	0	0	0	0	0	0	0	0	0	0	0	0	0	0	0	0	0	0	0	0	0	0	0	0	0	0	0	0	0	0	0	0	0
	2C7: Other	0	0	0	0	0	0	0	0	0	0	0	0	0	0	0	0	0	0	0	0	0	0	0	0	0	0	0	0	0	0	0	0	0	0	0	0	0	0	0	0	0	0	0	0	0	0	0	0
	2D: Non-energy products from fuels and solvent use	0	0	0	0	0	0	0	0	0	0	0	0	0	0	0	0	0	0	0	0	0	0	0	0	0	0	0	0	0	0	0	0	0	0	0	0	0	0	0	0	0	0	0	0	0	0	0	0
	2D1: Lubricant Use	0	0	0	0	0	0	0	0	0	0	0	0	0	0	0	0	0	0	0	0	0	0	0	0	1	0	0	0	0	0	0	0	0	0	0	0	0	0	0	0	0	0	0	0	0	0	0	0
	2D2: Paraffin Wax Use	0	0	0	0	0	0	0	0	0	0	0	0	0	0	0	0	0	0	0	0	0	0	0	0	0	0	0	0	0	0	0	0	0	0	0	0	0	0	0	0	0	0	0	0	0	0	0	0
	2D3: Solvent Use	0	0	0	0	0	0	0	0	0	0	0	0	0	0	0	0	0	0	0	0	0	0	0	0	0	0	0	0	0	0	0	0	0	0	0	0	0	0	0	0	0	0	0	0	0	0	0	0
	2D4: Other	0	0	0	0	0	0	0	0	0	0	0	0	0	0	0	0	0	0	0	0	0	0	0	0	0	0	0	0	0	0	0	0	0	0	0	0	0	0	0	0	0	0	0	0	0	0	0	0
	2E: Electronics Industry	0	0	0	0	0	0	0	0	0	0	0	0	0	0	0	0	0	0	0	0	0	0	0	0	0	0	0	0	0	0	0	0	0	0	0	0	0	0	0	0	0	0	0	0	0	0	0	0
	2E1: Integrated Circuit or Semiconductor	0	0	0	0	0	0	0	0	0	0	0	0	0	0	0	0	0	0	0	0	0	0	0	0	0	0	0	0	0	0	0	0	0	0	0	0	0	0	0	0	0	0	0	0	0	0	0	0
	2E2: TFT Flat Panel Display	0	0	0	0	0	0	0	0	0	0	0	0	0	0	0	0	0	0	0	0	0	0	0	0	0	0	0	0	0	0	0	0	0	0	0	0	0	0	0	0	0	0	0	0	0	0	0	0
	2E3: Photovoltaics	0	0	0	0	0	0	0	0	0	0	0	0	0	0	0	0	0	0	0	0	0	0	0	0	0	0	0	0	0	0	0	0	0	0	0	0	0	0	0	0	0	0	0	0	0	0	0	0
	2E4: Heat Transfer Fluid	0	0	0	0	0	0	0	0	0	0	0	0	0	0	0	0	0	0	0	0	0	0	0	0	0	0	0	0	0	0	0	0	0	0	0	0	0	0	0	0	0	0	0	0	0	0	0	0
	2E5: Other	0	0	0	0	0	0	0	0	0	0	0	0	0	0	0	0	0	0	0	0	0	0	0	0	0	0	0	0	0	0	0	0	0	0	0	0	0	0	0	0	0	0	0	0	0	0	0	0
	2F: Products Used As Substitutes For Ozone Depeleting Substances	0	0	0	0	0	0	0	0	0	0	0	0	0	0	0	0	0	0	0	0	0	0	0	0	0	0	0	0	0	0	0	0	0	0	0	0	0	0	0	0	0	0	0	0	0	0	0	0
	2F1: Refrigeration and Air Conditioning	0	0	0	0	0	0	0	0	0	0	0	0	0	0	0	0	0	0	0	0	0	0	0	0	0	0	0	0	0	0	0	0	0	0	0	0	0	0	0	0	0	0	0	0	0	0	0	0
	2F2: Foam Blowing Agents	0	0	0	0	0	0	0	0	0	0	0	0	0	0	0	0	0	0	0	0	0	0	0	0	0	0	0	0	0	0	0	0	0	0	0	0	0	0	0	0	0	0	0	0	0	0	0	0
	2F3: Fire Protection	0	0	0	0	0	0	0	0	0	0	0	0	0	0	0	0	0	0	0	0	0	0	0	0	0	0	0	0	0	0	0	0	0	0	0	0	0	0	0	0	0	0	0	0	0	0	0	0
	2F4: Aerosols	0	0	0	0	0	0	0	0	0	0	0	0	0	0	0	0	0	0	0	0	0	0	0	0	0	0	0	0	0	0	0	0	0	0	0	0	0	0	0	0	0	0	0	0	0	0	0	0
	2F5: Solvents	0	0	0	0	0	0	0	0	0	0	0	0	0	0	0	0	0	0	0	0	0	0	0	0	0	0	0	0	0	0	0	0	0	0	0	0	0	0	0	0	0	0	0	0	0	0	0	0
	2F6: Other applications	0	0	0	0	0	0	0	0	0	0	0	0	0	0	0	0	0	0	0	0	0	0	0	0	0	0	0	0	0	0	0	0	0	0	0	0	0	0	0	0	0	0	0	0	0	0	0	0
	2G: Other Product Manufacture and Use	0	0	0	0	0	0	0	0	0	0	0	0	0	0	0	0	0	0	0	0	0	0	0	0	0	0	0	0	0	0	0	0	0	0	0	0	0	0	0	0	0	0	0	0	0	0	0	0
	2G1: Electrical Equipment	0	0	0	0	0	0	0	0	0	0	0	0	0	0	0	0	0	0	0	0	0	0	0	0	0	0	0	0	0	0	0	0	0	0	0	0	0	0	0	0	0	0	0	0	0	0	0	0
	2G2: SF6 and PFCs From Other Product Uses	0	0	0	0	0	0	0	0	0	0	0	0	0	0	0	0	0	0	0	0	0	0	0	0	0	0	0	0	0	0	0	0	0	0	0	0	0	0	0	0	0	0	0	0	0	0	0	0
	2G3: N2O From Product Uses	0	0	0	0	0	0	0	0	0	0	0	0	0	0	0	0	0	0	0	0	0	0	0	0	0	0	0	0	0	0	0	0	0	0	0	0	0	0	0	0	0	0	0	0	0	0	0	0
	2G4: Other	0	0	0	0	0	0	0	0	0	0	0	0	0	0	0	0	0	0	0	0	0	0	0	0	0	0	0	0	0	0	0	0	0	0	0	0	0	0	0	0	0	0	0	0	0	0	0	0
	2H: Other	0	0	0	0	0	0	0	0	0	0	0	0	0	0	0	0	0	0	0	0	0	0	0	0	0	0	0	0	0	0	0	0	0	0	0	0	0	0	0	0	0	0	0	0	0	0	0	0
	3: Agriculture	1	0	0	0	0	0	0	0	0	0	0	0	0	0	0	0	0	0	0	0	0	0	0	0	0	0	0	0	0	0	0	0	0	0	0	0	0	0	0	0	0	0	0	0	0	0	0	0
	3A: Enteric Fermentation	0	0	0	0	0	0	0	0	0	0	0	0	0	0	0	0	0	0	0	0	0	0	0	0	0	0	0	0	0	0	0	0	0	0	0	0	0	0	0	0	0	0	0	0	0	0	0	0
	3A1: Cattle	0	0	0	0	0	0	0	0	0	0	0	0	0	0	0	0	0	0	0	0	0	0	0	0	0	0	0	0	0	0	0	0	0	0	0	0	0	0	0	0	0	0	0	0	0	0	0	0
	3A2: Sheep	0	0	0	0	0	0	0	0	0	0	0	0	0	0	0	0	0	0	0	0	0	0	0	0	0	0	0	0	0	0	0	0	0	0	0	0	0	0	0	0	0	0	0	0	0	0	0	0
	3A3: Swine	0	0	0	0	0	0	0	0	0	0	0	0	0	0	0	0	0	0	0	0	0	0	0	0	0	0	0	0	0	0	0	0	0	0	0	0	0	0	0	0	0	0	0	0	0	0	0	0
	3A4: Other livestock	0	0	0	0	0	0	0	0	0	0	0	0	0	0	0	0	0	0	0	0	0	0	0	0	0	0	0	0	0	0	0	0	0	0	0	0	0	0	0	0	0	0	0	0	0	0	0	0
	3B: Manure Management	0	0	0	0	0	0	0	0	0	0	0	0	0	0	0	0	0	0	0	0	0	0	0	0	0	0	0	0	0	0	0	0	0	0	0	0	0	0	0	0	0	0	0	0	0	0	0	0
	3B1: Cattle(1)	0	0	0	0	0	0	0	0	0	0	0	0	0	0	0	0	0	0	0	0	0	0	0	0	0	0	0	0	0	0	0	0	0	0	0	0	0	0	0	0	0	0	0	0	0	0	0	0
	3B2: Sheep	0	0	0	0	0	0	0	0	0	0	0	0	0	0	0	0	0	0	0	0	0	0	0	0	0	0	0	0	0	0	0	0	0	0	0	0	0	0	0	0	0	0	0	0	0	0	0	0
	3B3: Swine	0	0	0	0	0	0	0	0	0	0	0	0	0	0	0	0	0	0	0	0	0	0	0	0	0	0	0	0	0	0	0	0	0	0	0	0	0	0	0	0	0	0	0	0	0	0	0	0
	3B4: Other livestock	0	0	0	0	0	0	0	0	0	0	0	0	0	0	0	0	0	0	0	0	0	0	0	0	0	0	0	0	0	0	0	0	0	0	0	0	0	0	0	0	0	0	0	0	0	0	0	0
	3B5: Indirect N2O emissions	0	0	0	0	0	0	0	0	0	0	0	0	0	0	0	0	0	0	0	0	0	0	0	0	0	0	0	0	0	0	0	0	0	0	0	0	0	0	0	0	0	0	0	0	0	0	0	0
	3C: Rice Cultivation	0	0	0	0	0	0	0	0	0	0	0	0	0	0	0	0	0	0	0	0	0	0	0	0	0	0	0	0	0	0	0	0	0	0	0	0	0	0	0	0	0	0	0	0	0	0	0	0
	3C1: Irrigated	0	0	0	0	0	0	0	0	0	0	0	0	0	0	0	0	0	0	0	0	0	0	0	0	0	0	0	0	0	0	0	0	0	0	0	0	0	0	0	0	0	0	0	0	0	0	0	0
	3C2: Rainfed	0	0	0	0	0	0	0	0	0	0	0	0	0	0	0	0	0	0	0	0	0	0	0	0	0	0	0	0	0	0	0	0	0	0	0	0	0	0	0	0	0	0	0	0	0	0	0	0
	3C3: Deep Water	0	0	0	0	0	0	0	0	0	0	0	0	0	0	0	0	0	0	0	0	0	0	0	0	0	0	0	0	0	0	0	0	0	0	0	0	0	0	0	0	0	0	0	0	0	0	0	0
	3C4: Other	0	0	0	0	0	0	0	0	0	0	0	0	0	0	0	0	0	0	0	0	0	0	0	0	0	0	0	0	0	0	0	0	0	0	0	0	0	0	0	0	0	0	0	0	0	0	0	0
	3D: Agricultural Soils	0	0	0	0	0	0	0	0	0	0	0	0	0	0	0	0	0	0	0	0	0	0	0	0	0	0	0	0	0	0	0	0	0	0	0	0	0	0	0	0	0	0	0	0	0	0	0	0
	3D1: Direct N2O emissions from managed soils	0	0	0	0	0	0	0	0	0	0	0	0	0	0	0	0	0	0	0	0	0	0	0	0	0	0	0	0	0	0	0	0	0	0	0	0	0	0	0	0	0	0	0	0	0	0	0	0
	3D2: Indirect N2O Emissions from managed soils	0	0	0	0	0	0	0	0	0	0	0	0	0	0	0	0	0	0	0	0	0	0	0	0	0	0	0	0	0	0	0	0	0	0	0	0	0	0	0	0	0	0	0	0	0	0	0	0
	3E: Prescribed Burning of Savannas	0	0	0	0	0	0	0	0	0	0	0	0	0	0	0	0	0	0	0	0	0	0	0	0	0	0	0	0	0	0	0	0	0	0	0	0	0	0	0	0	0	0	0	0	0	0	0	0
	3E1: Forest land (specify ecological zone)(1)	0	0	0	0	0	0	0	0	0	0	0	0	0	0	0	0	0	0	0	0	0	0	0	0	0	0	0	0	0	0	0	0	0	0	0	0	0	0	0	0	0	0	0	0	0	0	0	0
	3E2: Grassland (specify ecological zone)(1)	0	0	0	0	0	0	0	0	0	0	0	0	0	0	0	0	0	0	0	0	0	0	0	0	0	0	0	0	0	0	0	0	0	0	0	0	0	0	0	0	0	0	0	0	0	0	0	0
	3F: Field Burning of Agricultural Residues	0	0	0	0	0	0	0	0	0	0	0	0	0	0	0	0	0	0	0	0	0	0	0	0	0	0	0	0	0	0	0	0	0	0	0	0	0	0	0	0	0	0	0	0	0	0	0	0
	3F1: . Cereals	0	0	0	0	0	0	0	0	0	0	0	0	0	0	0	0	0	0	0	0	0	0	0	0	0	0	0	0	0	0	0	0	0	0	0	0	0	0	0	0	0	0	0	0	0	0	0	0
	3F2: Pulses	0	0	0	0	0	0	0	0	0	0	0	0	0	0	0	0	0	0	0	0	0	0	0	0	0	0	0	0	0	0	0	0	0	0	0	0	0	0	0	0	0	0	0	0	0	0	0	0
	3F3: . Tubers and Roots	0	0	0	0	0	0	0	0	0	0	0	0	0	0	0	0	0	0	0	0	0	0	0	0	0	0	0	0	0	0	0	0	0	0	0	0	0	0	0	0	0	0	0	0	0	0	0	0
	3F4: . Sugar Cane	0	0	0	0	0	0	0	0	0	0	0	0	0	0	0	0	0	0	0	0	0	0	0	0	0	0	0	0	0	0	0	0	0	0	0	0	0	0	0	0	0	0	0	0	0	0	0	0
	3F5: . Other	0	0	0	0	0	0	0	0	0	0	0	0	0	0	0	0	0	0	0	0	0	0	0	0	0	0	0	0	0	0	0	0	0	0	0	0	0	0	0	0	0	0	0	0	0	0	0	0
	3G: Liming	0	0	0	0	0	0	0	0	0	0	0	0	0	0	0	0	0	0	0	0	0	0	0	0	0	0	0	0	0	0	0	0	0	0	0	0	0	0	0	0	0	0	0	0	0	0	0	0
	3H: Urea application	0	0	0	0	0	0	0	0	0	0	0	0	0	0	0	0	0	0	0	0	0	0	0	0	0	0	0	0	0	0	0	0	0	0	0	0	0	0	0	0	0	0	0	0	0	0	0	0
	3I: Other carbon-containing fertilizers	0	0	0	0	0	0	0	0	0	0	0	0	0	0	0	0	0	0	0	0	0	0	0	0	0	0	0	0	0	0	0	0	0	0	0	0	0	0	0	0	0	0	0	0	0	0	0	0
	3J: Other (please specify)	0	0	0	0	0	0	0	0	0	0	0	0	0	0	0	0	0	0	0	0	0	0	0	0	0	0	0	0	0	0	0	0	0	0	0	0	0	0	0	0	0	0	0	0	0	0	0	0
	4: LULUCF	0	0	0	0	0	0	0	0	0	0	0	0	0	0	0	0	0	0	0	0	0	0	0	0	0	0	0	0	0	0	0	0	0	0	0	0	0	0	0	0	0	0	0	0	0	0	0	0
	4A: Forest land (4)	0	0	0	0	0	0	0	0	0	0	0	0	0	0	0	0	0	0	0	0	0	0	0	0	0	0	0	0	0	0	0	0	0	0	0	0	0	0	0	0	0	0	0	0	0	0	0	0
	4B: Cropland (4)	0	0	0	0	0	0	0	0	0	0	0	0	0	0	0	0	0	0	0	0	0	0	0	0	0	0	0	0	0	0	0	0	0	0	0	0	0	0	0	0	0	0	0	0	0	0	0	0
	4C: Grassland (4)	0	0	0	0	0	0	0	0	0	0	0	0	0	0	0	0	0	0	0	0	0	0	0	0	0	0	0	0	0	0	0	0	0	0	0	0	0	0	0	0	0	0	0	0	0	0	0	0
	4D: Wetlands (4)	0	0	0	0	0	0	0	0	0	0	0	0	0	0	0	0	0	0	0	0	0	0	0	0	0	0	0	0	0	0	0	0	0	0	0	0	0	0	0	0	0	0	0	0	0	0	0	0
	4E: Settlements (4)	0	0	0	0	0	0	0	0	0	0	0	0	0	0	0	0	0	0	0	0	0	0	0	0	0	0	0	0	0	0	0	0	0	0	0	0	0	0	0	0	0	0	0	0	0	0	0	0
	4F: Other land (4)	0	0	0	0	0	0	0	0	0	0	0	0	0	0	0	0	0	0	0	0	0	0	0	0	0	0	0	0	0	0	0	0	0	0	0	0	0	0	0	0	0	0	0	0	0	0	0	0
	4G: Harvested wood products (4)	0	0	0	0	0	0	0	0	0	0	0	0	0	0	0	0	0	0	0	0	0	0	0	0	0	0	0	0	0	0	0	0	0	0	0	0	0	0	0	0	0	0	0	0	0	0	0	0
	4H: Other (4)	0	0	0	0	0	0	0	0	0	0	0	0	0	0	0	0	0	0	0	0	0	0	0	0	0	0	0	0	0	0	0	0	0	0	0	0	0	0	0	0	0	0	0	0	0	0	0	0
	5: Waste management	0	0	0	0	0	0	0	0	0	0	0	0	0	0	0	0	0	0	0	0	0	0	0	0	0	0	0	0	0	0	0	0	0	0	0	0	0	0	0	0	0	0	0	0	0	0	0	0
	5A: Solid waste disposal (5)	0	0	0	0	0	0	0	0	0	0	0	0	0	0	0	0	0	0	0	0	0	0	0	0	0	0	0	0	0	0	0	0	0	0	0	0	0	0	0	0	0	0	0	0	0	0	0	0
	5B: Biological treatment of solid waste	0	0	0	0	0	0	0	0	0	0	0	0	0	0	0	0	0	0	0	0	0	0	0	0	0	0	0	0	0	0	0	0	0	0	0	0	0	0	0	0	0	0	0	0	0	0	0	0
	5C: Incineration and open burning of waste (5)	0	0	0	0	0	0	0	0	0	0	0	0	0	0	0	0	0	0	0	0	0	0	0	0	0	0	0	0	0	0	0	0	0	0	0	0	0	0	0	0	0	0	0	0	0	0	0	0
	5D: Wastewater treatment and discharge	0	0	0	0	0	0	0	0	0	0	0	0	0	0	0	0	0	0	0	0	0	0	0	0	0	0	0	0	0	0	0	0	0	0	0	0	0	0	0	0	0	0	0	0	0	0	0	0
	5E: Other (5)	0	0	0	0	0	0	0	0	0	0	0	0	0	0	0	0	0	0	0	0	0	0	0	0	0	0	0	0	0	0	0	0	0	0	0	0	0	0	0	0	0	0	0	0	0	0	0	0
	6: Other	0	0	0	0	0	0	0	0	0	0	0	0	0	0	0	0	0	0	0	0	0	0	0	0	0	0	0	0	0	0	0	0	0	0	0	0	0	0	0	0	0	0	0	0	0	0	0	0
[truncated: 58 more columns]

## Sheet: E
Contents
	Concordance matrix, non-CO2
	Map BEIS sectors to MRIO based on 2013 non-CO2 gase emissions in the MRIO>>	48731	7.4	2	1675.3	1614	25.3	53.7	41.4	35.9	1.5	19.4	8.3	19	53.2	9.9	29.1	11.4	1.3	22.2	9.4	1.6	45.3	32.6	22.4	107	10.7	15.1	16.3	89.7	292.7	7	40.4	605	67.9	24.9	80	183.3	2.7	71.4	131.5	87.9	59.7	34.9	4.5	10.2	2.5	22.3	18
	SIC sectors>>	1	2	3	4	5	6	7	8	9	10	11	12	13	14	15	16	17	18	19	20	21	22	23	24	25	26	27	28	29	30	31	32	33	34	35	36	37	38	39	40	41	42	43	44	45	46	47	48
	BEIS sectors	Products of agriculture, hunting and related services	Products of forestry, logging and related services	Fish and other fishing products; aquaculture products; support services to fishing	Coal and lignite	Crude Petroleum And Natural Gas & Metal Ores	Other mining and quarrying products	Mining support services	Preserved meat and meat products	Processed and preserved fish, crustaceans, molluscs, fruit and vegetables	Vegetable and animal oils and fats	Dairy products	Grain mill products, starches and starch products	Bakery and farinaceous products	Other food products	Prepared animal feeds	Alcoholic beverages	Soft drinks	Tobacco products	Textiles	Wearing apparel	Leather and related products	Wood and of products of wood and cork, except furniture; articles of straw and plaiting materials	Paper and paper products	Printing and recording services	Coke and refined petroleum products	Paints, varnishes and similar coatings, printing ink and mastics	Soap and detergents, cleaning and polishing preparations, perfumes and toilet preparations	Other chemical products	Industrial gases, inorganics and fertilisers (all inorganic chemicals) - 20.11/13/15	Petrochemicals - 20.14/16/17/60	Dyestuffs, agro-chemicals - 20.12/20	Basic pharmaceutical products and pharmaceutical preparations	Rubber and plastic products	Manufacture of cement, lime, plaster and articles of concrete, cement and plaster	Glass, refractory, clay, other porcelain and ceramic, stone and abrasive products - 23.1-4/7-9	Basic iron and steel	Other basic metals and casting	Weapons and ammunition	Fabricated metal products, excl. machinery and equipment and weapons & ammunition - 25.1-3/25.5-9	Computer, electronic and optical products	Electrical equipment	Machinery and equipment n.e.c.	Motor vehicles, trailers and semi-trailers	Ships and boats	Air and spacecraft and related machinery	Other transport equipment - 30.2/4/9	Furniture	Other manufactured goods
	Agriculture	0.999807	0.000151825	4.10337e-05	0	0	0	0	0	0	0	0	0	0	0	0	0	0	0	0	0	0	0	0	0	0	0	0	0	0	0	0	0	0	0	0	0	0	0	0	0	0	0	0	0	0	0	0	0
	Business	0	0	0	0	0	0	0	0	0	0	0	0	0	0	0	0	0	0	0	0	0	0	0	0	0	0	0	0	0	0	0	0	0	0	0	0	0	0	0	0	0.00899316	0	0	0	0	0	0	0
	Energy supply	0	0	0	0.18813	0.181246		0	0	0	0	0	0	0	0	0	0	0	0	0	0	0	0	0	0	0	0	0	0	0		0	0	0	0	0	0	0	0	0	0	0	0	0	0	0	0	0	0
	Industrial processes	0	0	0	0	0	0.00801013	0.0170017	0.0131075	0.0113662	0.000474909	0.00614216	0.00262783	0.00601551	0.0168434	0.0031344	0.00921323	0.00360931	0.000411588	0.00702865	0.0029761	0.00050657	0.0143423	0.0103214	0.00709197	0.0338768	0.00338768	0.00478075	0.00516068	0.0283996	0.0926706	0.00221624	0.0127909	0.191547	0.0214975	0.00788349	0.0253285	0.0580339	0.000854836	0.0226057	0.0416337	0	0.0189014	0.0110495	0.00142473	0.00322938	0.000791515	0.00706031	0.00569891
	LULUCF	0	0	0	0	0	0	0	0	0	0	0	0	0	0	0	0	0	0	0	0	0	0	0	0	0	0	0	0	0	0	0	0	0	0	0	0	0	0	0	0	0	0	0	0	0	0	0	0
	Public	0	0	0	0	0	0	0	0	0	0	0	0	0	0	0	0	0	0	0	0	0	0	0	0	0	0	0	0	0	0	0	0	0	0	0	0	0	0	0	0	0	0	0	0	0	0	0	0
	Residential	0	0	0	0	0	0	0	0	0	0	0	0	0	0	0	0	0	0	0	0	0	0	0	0	0	0	0	0	0	0	0	0	0	0	0	0	0	0	0	0	0	0	0	0	0	0	0	0
	Transport	0	0	0	0	0	0	0	0	0	0	0	0	0	0	0	0	0	0	0	0	0	0	0	0	0	0	0	0	0	0	0	0	0	0	0	0	0	0	0	0	0	0	0	0	0	0	0	0
	Waste management	0	0	0	0	0	0	0	0	0	0	0	0	0	0	0	0	0	0	0	0	0	0	0	0	0	0	0	0	0	0	0	0	0	0	0	0	0	0	0	0	0	0	0	0	0	0	0	0
[truncated: 58 more columns]

## Sheet: F
Contents
	Emissions saving across production and consumption side strategies, excluding double counting, Mt CO2e
		Savings in 2032 from reference scenario
		Production	Consumption	Total
	MP - low	1.5506	0.70267	2.25327
	MP - med	6.21	3.0771	9.2871
	MP - high	14.526	6.9517	21.4777
	Production	Annual savings
		2013	2014	2015	2016	2017	2018	2019	2020	2021	2022	2023	2024	2025	2026	2027	2028	2029	2030	2031	2032
	MP - low	0	0.0816105	0.163221	0.244832	0.326442	0.408053	0.489663	0.571274	0.652884	0.734495	0.816105	0.897716	0.979326	1.06094	1.14255	1.22416	1.30577	1.38738	1.46899	1.5506
	MP - med	0	0.326842	0.653684	0.980526	1.30737	1.63421	1.96105	2.28789	2.61474	2.94158	3.26842	3.59526	3.92211	4.24895	4.57579	4.90263	5.22947	5.55632	5.88316	6.21
	MP - high	0	0.764526	1.52905	2.29358	3.05811	3.82263	4.58716	5.35168	6.11621	6.88074	7.64526	8.40979	9.17432	9.93884	10.7034	11.4679	12.2324	12.9969	13.7615	14.526
	Consumption	Annual savings
		2013	2014	2015	2016	2017	2018	2019	2020	2021	2022	2023	2024	2025	2026	2027	2028	2029	2030	2031	2032
	MP - low	0	0.0369826	0.0739653	0.110948	0.147931	0.184913	0.221896	0.258878	0.295861	0.332844	0.369826	0.406809	0.443792	0.480774	0.517757	0.554739	0.591722	0.628705	0.665687	0.70267
	MP - med	0	0.161953	0.323905	0.485858	0.647811	0.809763	0.971716	1.13367	1.29562	1.45757	1.61953	1.78148	1.94343	2.10538	2.26734	2.42929	2.59124	2.75319	2.91515	3.0771
	MP - high	0	0.365879	0.731758	1.09764	1.46352	1.82939	2.19527	2.56115	2.92703	3.29291	3.65879	4.02467	4.39055	4.75643	5.12231	5.48818	5.85406	6.21994	6.58582	6.9517
